# Supplementary material for: The Perceptions of Healthcare Professionals Regarding Violence Against Women in Ecuador: A Qualitative Study
Source: Healthcare (Basel). 2026 Apr 24;14(9):1146. doi: 10.3390/healthcare14091146 (PMC13163525; doi:10.3390/healthcare14091146)
Supplement: Supplementary file 1 [file healthcare-14-01146-s001.zip]

Archive with 1 entries (1 files):
- healthcare-4186588-supplementary.pdf
